# Supplementary material for: Pathogens Associated with Bovine Mastitis: The Experience of Bosnia and Herzegovina
Source: Vet Sci. 2024 Feb 1;11(2):63. doi: 10.3390/vetsci11020063 (PMC10891550; doi:10.3390/vetsci11020063)
Supplement: Supplementary file 1 [file vetsci-11-00063-s001.zip]

Archive with 1 entries (1 files):
- vetsci-2800007-supplementary.pdf
